# Supplementary material for: A Randomized, Double-Blind, Placebo-Controlled Trial: Efficacy of Opuntia ficus-indica Prebiotic Supplementation in Subjects with Gut Dysbiosis
Source: Nutrients. 2024 Feb 21;16(5):586. doi: 10.3390/nu16050586 (PMC10934938; doi:10.3390/nu16050586)
Supplement: Supplementary file 1 [file nutrients-16-00586-s001.zip]

Archive with 1 entries (1 files):
- nutrients-2839498-supplementary.pdf
